# Supplementary material for: Amphiphilic Protoporphyrin IX Derivatives as New Photosensitizing Agents for the Improvement of Photodynamic Therapy
Source: Biomedicines. 2022 Feb 10;10(2):423. doi: 10.3390/biomedicines10020423 (PMC8962274; doi:10.3390/biomedicines10020423)
Supplement: Supplementary file 1 [file biomedicines-10-00423-s001.zip]

Archive with 1 entries (1 files):
- biomedicines-1557766-supplementary.pdf
